# Supplementary material for: Wavelet-Based P-Wave Detection in High-Rate GNSS Data: A Novel Approach for Rapid Earthquake Monitoring in Tsunamigenic Settings
Source: Sensors (Basel). 2025 Jun 21;25(13):3860. doi: 10.3390/s25133860 (PMC12251905; doi:10.3390/s25133860)
Supplement: Supplementary file 1 [file sensors-25-03860-s001.zip]

Archive with 1 entries (1 files):
- sensors-3671095-supplementary.pdf
